# Supplementary material for: Associations between Conventional and Emerging Indicators of Dietary Carbohydrate Quality and New-Onset Type 2 Diabetes Mellitus in Chinese Adults
Source: Nutrients. 2023 Jan 27;15(3):647. doi: 10.3390/nu15030647 (PMC9919288; doi:10.3390/nu15030647)
Supplement: Supplementary file 1 [file nutrients-15-00647-s001.zip]

Archive with 2 entries (2 files):
- Figure S1-proofed.pdf
- Table S1 and Table S2-proofed.pdf
